# Supplementary material for: Synthesis, Empirical and Theoretical Investigations on New Histaminium Bis(Trioxonitrate) Compound
Source: Molecules. 2023 Feb 17;28(4):1931. doi: 10.3390/molecules28041931 (PMC9958629; doi:10.3390/molecules28041931)
Supplement: Supplementary file 1 [file molecules-28-01931-s001.zip]

Archive with 1 entries (1 files):
- molecules-2228896-supplementary.pdf
